# Supplementary material for: Unexplained High Prevalence of ESBL-Escherichia coli Among Cattle and Pigs in Peru
Source: Antibiotics (Basel). 2025 Aug 28;14(9):867. doi: 10.3390/antibiotics14090867 (PMC12466458; doi:10.3390/antibiotics14090867)
Supplement: Supplementary file 1 [file antibiotics-14-00867-s001.zip]

Archive with 2 entries (2 files):
- antibiotics-3670631_Supplementary_Material_S1.pdf
- antibiotics-3670631_Supplementary_Material_S2.xlsx
