# Supplementary material for: Unexplained High Prevalence of ESBL-Escherichia coli Among Cattle and Pigs in Peru
Source: Antibiotics (Basel). 2025 Aug 28;14(9):867. doi: 10.3390/antibiotics14090867 (PMC12466458; doi:10.3390/antibiotics14090867)
Supplement: Supplementary file 1 [file antibiotics-14-00867-s001.zip › antibiotics-3670631_Supplementary_Material_S2.xlsx]

## Sheet: Variables
Questionnaire Variable	Variable name	Type of variable	Variable included on AIC-selected model
Animal antibiotic use	Antibiotic use in the last 12 months	categorical	yes
Animal antibiotic use	Antibiotic use in the last semester	categorical	no
Animal antibiotic use	Antibiotic use in mastitis outbreaks in the last semester	categorical	no
Animal antibiotic use	Antibiotic use in reproductive disorder outbreaks in the last semester	categorical	no
Animal antibiotic use	Antibiotic use in respiratory disorder outbreaks in the last semester	categorical	no
Animal antibiotic use	Antibiotic use in gastrointestinal outbreaks in the last semester	categorical	no
Animal antibiotic use	Antibiotic use in dogs in the last 12 months	categorical	no
Animal diseases	Occurrence/absence of gastrointestinal outbreaks in last semester	categorical	no
Animal diseases	Number of gastrointestinal outbreaks in last semester	continuous	yes
Animal diseases	Occurrence/absence of mastitis outbreaks in last semester	categorical	no
Animal diseases	Number of mastitis outbreaks in last semester	continuous	no
Animal diseases	Occurrence/absence of reproductive disorder outbreaks in last semester	categorical	no
Animal diseases	Number of reproductive disorder outbreaks in last semester	continuous	yes
Animal diseases	Occurrence/absence of respiratory disorder outbreaks in last semester	categorical	no
Animal diseases	Number of respiratory disorder outbreaks in last semester	continuous	no
Biosecurity	Control of rodents at the farm	categorical	no
Biosecurity	Cleaning with desinfectant implemented	categorical	no
Biosecurity	Frequency of farm cleaning	categorical	no
Biosecurity	Frequency of farm desinfection	categorical	yes
Biosecurity	Implementation of waster water treatment	categorical	no
Biosecurity	Foot bath implemented	categorical	no
Biosecurity	Frequency of Foot bath change	categorical	no
Biosecurity	Contact between livestock and companion animals	categorical	yes
Farm features	Type of water used in the farm	categorical	no
Farm features	Natural source of water used	categorical	no
Farm features	Potable water used	categorical	no
Farm features	Well water used	categorical	no
Farm features	Livestok species raised	categorical	yes
Farm features	Number of animals	continuous	no
Farm features	Presence of rodents	categorical	yes
Farming practices	Type of food given to animals	categorical	yes
Farming practices	Isolation of sick animals	categorical	yes
Farming practices	Type of sanitary service used at the farm	categorical	no
Farmer-related	Farmer age	categorical	yes
Farmer-related	Farmer level of education	categorical	yes
Farmer-related	Farmer gender	categorical	yes
Farmer-related	Farmer main task at the farm	categorical	yes
